# Supplementary material for: Dynamic Networks from Hierarchical Bayesian Graph Clustering
Source: PLoS One. 2010 Jan 11;5(1):e8118. doi: 10.1371/journal.pone.0008118 (PMC2799515; doi:10.1371/journal.pone.0008118)
Supplement: Source Code and Dataset S1 — DYHM source code and datasets. (0.25 MB TAR) [file pone.0008118.s001.tar]

Archive with 92 entries (86 files):
- ./._dyhm
- dyhm
- dyhm/._.DS_Store
- dyhm/.DS_Store
- dyhm/._data
- dyhm/data
- dyhm/data/._G0.adjlist.gz
- dyhm/data/G0.adjlist.gz
- dyhm/data/._G1.adjlist.gz
- dyhm/data/G1.adjlist.gz
- dyhm/data/._G2.adjlist.gz
- dyhm/data/G2.adjlist.gz
- dyhm/data/._G3.adjlist.gz
- dyhm/data/G3.adjlist.gz
- dyhm/data/._G4.adjlist.gz
- dyhm/data/G4.adjlist.gz
- dyhm/data/._G5.adjlist.gz
- dyhm/data/G5.adjlist.gz
- dyhm/data/._G6.adjlist.gz
- dyhm/data/G6.adjlist.gz
- dyhm/data/._G7.adjlist.gz
- dyhm/data/G7.adjlist.gz
- dyhm/data/._G8.adjlist.gz
- dyhm/data/G8.adjlist.gz
- dyhm/data/._G9.adjlist.gz
- dyhm/data/G9.adjlist.gz
- dyhm/data/._T.adjlist.gz
- dyhm/data/T.adjlist.gz
- dyhm/data/._true.mat
- dyhm/data/true.mat
- dyhm/data/._vertices.txt
- dyhm/data/vertices.txt
- dyhm/._LICENSE.txt
- dyhm/LICENSE.txt
- dyhm/._README.txt
- dyhm/README.txt
- dyhm/._result
- dyhm/result
- dyhm/result/._latent.mat
- dyhm/result/latent.mat
- dyhm/result/._link.mat
- dyhm/result/link.mat
- dyhm/._src
- dyhm/src
- dyhm/src/._.DS_Store
- dyhm/src/.DS_Store
- dyhm/src/._data.py
- dyhm/src/data.py
- dyhm/src/._ds
- dyhm/src/ds
- dyhm/src/ds/._.DS_Store
- dyhm/src/ds/.DS_Store
- dyhm/src/ds/.___init__.py
- dyhm/src/ds/__init__.py
- dyhm/src/ds/.___init__.pyc
- dyhm/src/ds/__init__.pyc
- dyhm/src/ds/.___init__.pyo
- dyhm/src/ds/__init__.pyo
- dyhm/src/ds/._fixed_node.py
- dyhm/src/ds/fixed_node.py
- dyhm/src/ds/._fixed_node.pyc
- dyhm/src/ds/fixed_node.pyc
- dyhm/src/ds/._fixed_node.pyo
- dyhm/src/ds/fixed_node.pyo
- dyhm/src/ds/._fixed_tree.py
- dyhm/src/ds/fixed_tree.py
- dyhm/src/ds/._fixed_tree.pyc
- dyhm/src/ds/fixed_tree.pyc
- dyhm/src/ds/._fixed_tree.pyo
- dyhm/src/ds/fixed_tree.pyo
- dyhm/src/._inference
- dyhm/src/inference
- dyhm/src/inference/._.DS_Store
- dyhm/src/inference/.DS_Store
- dyhm/src/inference/.___init__.py
- dyhm/src/inference/__init__.py
- dyhm/src/inference/.___init__.pyc
- dyhm/src/inference/__init__.pyc
- dyhm/src/inference/._hrg.py
- dyhm/src/inference/hrg.py
- dyhm/src/inference/._hrg.pyc
- dyhm/src/inference/hrg.pyc
- dyhm/src/inference/._linkpred.py
- dyhm/src/inference/linkpred.py
- dyhm/src/inference/._linkpred.pyc
- dyhm/src/inference/linkpred.pyc
- dyhm/src/._LICENSE.txt
- dyhm/src/LICENSE.txt
- dyhm/src/._README.txt
- dyhm/src/README.txt
- dyhm/src/._run.py
- dyhm/src/run.py
