# Supplementary material for: Dynamic Networks from Hierarchical Bayesian Graph Clustering
Source: PLoS One. 2010 Jan 11;5(1):e8118. doi: 10.1371/journal.pone.0008118 (PMC2799515; doi:10.1371/journal.pone.0008118)
Supplement: Source Code and Dataset S1 — DYHM source code and datasets. (0.25 MB TAR) [file pone.0008118.s001.tar › dyhm/README.txt]

= Within this directory =

* README.txt : This file

* data.py : a script to generate dynamic random graphs

* run.py : a script to 
  	     	    (1) read the data (from '../data/') 
		    (2) do inference on DYHM
		    (3) save result (at '../result/') 

* ds : a library directory having data structures (fixed binary tree / node)

* inference : a library directory having inference algorithm classes and routines


= A general procedure =

1.* Call "python data.py" -> will store data into ../data/ directory

2.* Call "python run.py" -> will run the mean-field approximation
   -> and save result on ../result/ directory

3. Read "../result/vertices.txt" to check the names of vertices (ordered)
  
4**. Analyze ../result/latent.mat (Matlab file) for a posterior cluster assignment 
     there is T number of latent[id] matrices (|V| x K)

5**. Analyze ../result/link.mat (Matlab file) for link prediction (|V| x |V|)
     there is T number of link[id] matrices (|V|^2)

Note:
* there is adjustable parameters
** |V| # of vertices; K # of clusters; T # of snapshot


= Input data in "run.py" =

1. {dataGraphs} : a dictionary of data graphs

2. timeG : a time-dependency graph explaining relations between graphs in {dataGraphs}

Note: all the graphs are NetworkX graphs (networkx.lanl.gov)
